# Supplementary material for: Melioidosis Seroprevalence in Animals: Systematic Review and Meta-Analysis
Source: Life (Basel). 2026 Jun 27;16(7):1080. doi: 10.3390/life16071080 (PMC13413383; doi:10.3390/life16071080)
Supplement: Supplementary file 1 [file life-16-01080-s001.zip]

Archive with 3 entries (3 files):
- Supplementary File S1_Search Stratergies.xlsx
- Supplementary File S2_Funnel plot and linear regression.pdf
- Supplementary Table S1_JBI Assessment.pdf
