# Supplementary material for: Melioidosis Seroprevalence in Animals: Systematic Review and Meta-Analysis
Source: Life (Basel). 2026 Jun 27;16(7):1080. doi: 10.3390/life16071080 (PMC13413383; doi:10.3390/life16071080)
Supplement: Supplementary file 1 [file life-16-01080-s001.zip › Supplementary File S1_Search Stratergies.xlsx]

## Sheet: PubMEd 222
Search number	Query	Search Details	Results	Date
1	("Melioidosis"[Mesh] OR melioidosis[tiab]) OR ("Burkholderia pseudomallei"[Mesh] OR "Burkholderia pseudomallei"[tiab]) AND ("Seroprevalence"[tiab] OR seroprevalence[Mesh] OR "seroepidemiologic studies"[Mesh] OR seroepidemiolog*[tiab] OR seropositiv*[tiab] OR serolog*[tiab]) AND ("Animals"[Mesh] OR animal*[tiab] OR veterinary[tiab] OR zoonos*[tiab] OR livestock[tiab] OR cattle[tiab] OR buffalo*[ti…	("Melioidosis"[MeSH Terms] OR "Melioidosis"[Title/Abstract] OR ("Burkholderia pseudomallei"[MeSH Terms] OR "Burkholderia pseudomallei"[Title/Abstract])) AND ("Seroprevalence"[Title/Abstract] OR "seroepidemiologic studies"[MeSH Terms] OR "seroepidemiologic studies"[MeSH Terms] OR "seroepidemiolog*"[Title/Abstract] OR "seropositiv*"[Title/Abstract] OR "serolog*"[Title/Abstract]) AND ("Animals"[MeSH…	224	2026-03-12

## Sheet: Scopus 120
Search number	Query	Results	Date
1	TITLE-ABS-KEY ( ( "melioidosis" OR "Burkholderia pseudomallei" ) AND ( seroprevalence OR seroepidemiolog* OR seropositiv* OR serolog* ) AND ( animal* OR veterinary OR zoonos* OR livestock OR cattle OR buffalo* OR goat* OR sheep OR horse* OR pig* OR dog* OR cat* OR wildlife ) )	120	2026-03-12

## Sheet: Embase 328
No.	Query	Results	Date
#1	('melioidosis'/exp OR melioidosis:ti,ab OR 'burkholderia pseudomallei'/exp OR 'burkholderia pseudomallei':ti,ab) AND ('seroprevalence'/exp OR seroprevalence:ti,ab OR 'seroepidemiology'/exp OR seroepidemiolog*:ti,ab OR seropositiv*:ti,ab OR serolog*:ti,ab) AND ('animal'/exp OR animal*:ti,ab OR 'veterinary medicine'/exp OR veterinary:ti,ab OR 'zoonosis'/exp OR zoonos*:ti,ab OR livestock:ti,ab OR ca…	328	2026-03-12
